# Supplementary material for: Codon-level co-occurrences of germline variants and somatic mutations in cancer are rare but often lead to incorrect variant annotation and underestimated impact prediction
Source: PLoS One. 2017 Mar 28;12(3):e0174766. doi: 10.1371/journal.pone.0174766 (PMC5370158; doi:10.1371/journal.pone.0174766)
Supplement: S1 Table — (XLSX) [file pone.0174766.s004.xlsx]

## Sheet: Sheet1
doubly-hit codons
CancerType	GENE	COSMIC annotation	#CHROM	SOMPOS	GERMPOS	Thousand Genomes MAF	Germline allele fraction (germline sample)	Variant allele fraction (tumor sample)	REF codon	REPORTED codon (w/ somatic variant)	TRUE codon (w/somatic and germline variants)	Affected codon positions	REPORTED-vs-TRUE variant type	REPORTED Substitution (w/ somatic variant)	REPORTED Action (average)	REPORTED Action (max)	TRUE Substitution (w/ somatic and germline variants)	TRUE Action (average)	TRUE Action (max)
BRCA	EML2	-	19	46128000	46127999	0.00738818	1	0.318841	GGG	GUG	GUA	_23	S==C	G474V;G420V;G273V	99.4767	99.55	G474V;G420V;G273V	99.4767	99.55
BRCA	ATP10B	-	5	160097495	160097496	0.861621	0.996032	0.325581	UGU	UAU	CAU	12_	miss-diffmiss	C217Y	46.51	46.51	C217H	51.5	51.5
BRCA	FAM177B	-	1	222923350	222923351	0.791534	1	na	CAA	UAA	UGA	12_	S==C	Q143X	100	100	Q143X	100	100
BRCA	USP42	-	7	6193520	6193521	0.578075	1	na	CGC	UGC	UCC	_23	miss-diffmiss	R779C	24.89	24.89	R779S	9.51	9.51
BRCA	RXFP4	-	1	155912487	155912486	0.924121	1	na	CUU	UUU	UCU	_23	miss-diffmiss	L329F	2.45	2.45	L329S	4	4
BRCA	CSF2RA	-	X	1422866	1422868	0.326278	0.44152	na	GUG	AUG	AUA	1_3	miss-diffmiss	V333M;V333M;V333M;V367M;V200M;V333M	33.7783	40.59	V333I;V333I;V333I;V367I;V200I;V333I	11.9883	14.01
BRCA	SLC13A3	-	20	45204268	45204266	0.553914	1	0.333333	CCC	UCC	UCU	1_3	S==C	P376S;P426S;P379S;P344S;P328S	73.612	84.4	P376S;P426S;P379S;P344S;P328S	73.612	77.34
BRCA	STAB1	-	3	52544472	52544470	0.991414	1	na	AUG	AUC	GUC	1_3	miss-diffmiss	M912I	2.43	2.43	M912V	4.1	4.1
BRCA	LIPT2	-	11	74203306	74203308	0.508786	1	0.181818	ACA	ACC	UCC	1_3	sil-miss	T190T	0	0	T190S	33.45	33.45
BRCA	KIF2B	-	17	51900728	51900729	0.210264	0.515385	0.375	GCC	ACC	AUC	12_	miss-diffmiss	A112T	15.31	15.31	A112I	27.5	27.5
BRCA	AKAP3	-	12	4737716	4737715	0.705471	1	0.251208	GGG	CGG	CAG	12_	miss-diffmiss	G118R	30.32	30.32	G118Q	25.66	25.66
BRCA	SYNE1	-	6	152763259	152763258	0.0127796	0.459459	0.213483	ACA	AUA	AUG	_23	miss-diffmiss	T1327I;T1320I	48.98	49.23	T1327M;T1320M	43.315	43.57
BRCA	RPAP1	-	15	41821754	41821752	0.511382	1	0.205357	CGA	UGA	UGG	1_3	non-miss	R358X	100	100	R358W	84.02	84.02
BRCA	PTPRE	-	10	129866447	129866449	0.17492	0.559322	0.431818	CCC	UCG	UCC	1_3	S==C	P244S;P302S	65.605	66.88	P244S;P302S	65.605	66.88
HNSC	OR2G6	-	1	248685252	248685253	0.951877	1	0.869863	UAU	UUU	UUC	_23	S==C	Y102F	7.85	7.85	Y102F	7.85	7.85
HNSC	DRD3	-	3	113858352	113858350	0.957867	1	0.261324	CAG	AAG	AAA	1_3	S==C	Q240K	1.665	1.75	Q240K	1.665	1.67
HNSC	MYOT	-	5	137206561	137206560	0	1	0.285714	AAG	AUG	CUG	12_	miss-diffmiss	K74M	na	na	K74L	na	na
HNSC	MYH3	-	17	10543464	10543463	0.466454	1	0.367647	GCA	GUA	GCG	_23	S==C	A844V	36.38	36.38	A844V	36.38	36.38
HNSC	SLC9A1	-	1	27427043	27427041	0.989217	1	0.254587	GAA	UAA	UAG	1_3	S==C	E735X	100	100	E735X	100	100
HNSC	RIOK2	-	5	96503521	96503523	0.557708	0.989796	0.151976	GGG	GGC	AGC	1_3	sil-miss	G349G	0	0	G349S	4.28	4.28
HNSC	CCDC116	-	22	21988525	21988524	0.100639	1	0.282609	CGC	CUC	UUC	12_	miss-diffmiss	R96L	68.28	68.28	R96F	73.12	73.12
HNSC	CCDC129	-	7	31617732	31617733	0.952875	1	0.348837	GUU	GCU	GCC	_23	S==C	V295A;V285A;V311A	15.2433	17.59	V295A;V285A;V311A	15.2433	17.59
HNSC	LARP1B	-	4	129043203	129043204	0.590256	0.459459	0.518987	CCU	UCU	UGU	12_	miss-diffmiss	P462S	64.535	75.14	P462C	76.63	76.63
HNSC	MUC5B	-	11	1264265	1264266	0.00898562	0.185185	0.277778	CCA	CUA	CUG	_23	S==C	P2052L	62.93	62.93	P2052L	62.93	62.93
HNSC	MGAT1	-	5	180218667	180218668	0.733027	1	0.487179	CUG	CUU	CCU	_23	sil-miss	L435L	0	0	L435P	21.59	21.59
HNSC	ZFP112	-	19	44832686	44832684	0.65655	0.463277	0.176724	ACA	CCA	CCC	1_3	S==C	T548P;T542P	67.375	73.06	T548P;T542P	67.375	73.06
HNSC	TP53	COSMIC	17	7578457	7578456	0.000399361	0.413793	0.129032	CGC	CAC	CAU	_23	S==C	R119H;R26H;R119H;R158H;R119H;R158H;R158H;R158H;R26H;R119H;R26H;R119H	78.26	82.08	R119H;R26H;R119H;R158H;R119H;R158H;R158H;R158H;R26H;R119H;R26H;R119H	78.26	80.34
HNSC	NPAP1	-	15	24921116	24921115	0.0259585	1	0.130435	CCG	CCU	CAU	_23	sil-miss	P34P	0	0	P34H	10.23	10.23
HNSC	OR2T33	-	1	248436971	248436972	0	0.607735	0.268657	UGG	UUG	CUG	12_	S==C	W49L	6.53	6.53	W49L	6.53	6.53
HNSC	SLC7A9	-	19	33355054	33355055	0.30611	0.4375	0.457143	GUG	GUA	GCA	_23	sil-miss	V142V	0	0	V142A	8.19	8.19
HNSC	TRPV4	-	12	110240837	110240838	0.754393	0.409091	0.340909	CCU	AUG	CUG	12_	miss-diffmiss	R224M;R224M;R190M;R224M;R224M	42.43	56.5	R224L;R224L;R190L;R224L;R224L	48.758	50.36
HNSC	PTX4	-	16	1538463	1538464	0.257788	0.166667	0.0833333	GGG	GGA	GAA	_23	sil-miss	G2G	0	0	G2E	43.26	43.26
HNSC	CHCHD6	-	3	126451938	126451937	0.284744	1	0.123077	GCU	GGU	UGU	12_	miss-diffmiss	A95G	19.49	19.49	A95C	20.05	20.05
HNSC	PEX1	-	7	92131290	92131289	0.94988	1	0.387821	GGC	GCC	GCA	_23	S==C	G777A	48.99	48.99	G777A	48.99	48.99
HNSC	TADA2A	-	17	35771469	35771468	0.854832	1	0.415094	CCC	CUC	UUC	12_	miss-diffmiss	P6L	11.53	14.93	P6F	16.7	16.7
HNSC	PLEC	-	8	144998170	144998169	0.230831	0.461538	0.533333	GCG	GUG	GUA	_23	S==C	A2003V;A1980V;A1954V;A1962V;A1944V;A2113V;A1976V;A1976V	36.9462	52.11	A2003V;A1980V;A1954V;A1962V;A1944V;A2113V;A1976V;A1976V	36.9462	52.11
HNSC	DNAH8	-	6	38759381	38759379	0.121406	0.6	0.350877	GCC	GCU	ACU	1_3	sil-miss	A944A	0	0	A944T	20.29	20.29
HNSC	FAM115C	-	7	143417084	143417083	0	0.781818	0.24	UGU	UUU	CUU	12_	miss-diffmiss	C311F;C311F;C147F	25.61	27.03	C311L;C311L;C147L	28.0367	29.87
HNSC	FCRLB	-	1	161697075	161697077	0.000998403	0.371429	0.234043	CCA	ACA	ACU	1_3	S==C	P302T	14.16	14.16	P302T	14.16	14.16
HNSC	MORC2	-	22	31333632	31333631	0.467851	0.52381	0.147059	CCA	CUA	CUG	_23	S==C	P417L	73.41	73.41	P417L	73.41	73.41
HNSC	ADAMTS14	-	10	72500862	72500863	0.667133	0.442623	0.282609	UCC	UUC	UUG	_23	miss-diffmiss	S626F;S623F	49.28	52.02	S626L;S623L	52.61	55.63
HNSC	TM4SF5	-	17	4684093	4684095	0.326677	0.459459	0.241379	CCG	GCG	GCA	1_3	S==C	P63A	64.43	64.43	P63A	64.43	64.43
HNSC	OR51B2	-	11	5344901	5344902	0.755192	1	0.172414	UGU	UGC	UCC	_23	sil-miss	C209C	0	0	C209S	14.41	14.41
HNSC	PPFIA3	-	19	49640003	49640002	0.443291	0.583333	0.428571	GCG	GUG	UUG	12_	miss-diffmiss	A563V	17.07	17.07	A563L	24.93	24.93
HNSC	CD300E	-	17	72613588	72613589	0.433706	1	0.581395	AAG	AAA	ACA	_23	sil-miss	K19K	0	0	K19T	18.54	18.54
HNSC	DNAH5	-	5	13719088	13719089	0.465455	0.457831	0.178571	GCU	GCC	GUC	_23	sil-miss	A4134A	0	0	A4134V	39.89	39.89
HNSC	APOBR	-	16	28508717	28508716	0.987021	1	0.314286	GUG	GUC	GCC	_23	sil-miss	V785V	0	0	V785A	29.44	29.44
HNSC	KCNJ12;KCNJ18	-	17	21318895	21318897	0	0.234568	0.0918367	CGG	UGG	UGC	1_3	miss-diffmiss	R81W	70.065	73.77	R81C	75.2	80.22
HNSC	UGT2B17	-	4	69433716	69433714	0.282947	0.51567	0.264605	GAG	AAG	AAA	1_3	S==C	E163K	31.62	31.62	E163K	31.62	40.12
HNSC	OR56A3	-	11	5968729	5968728	0.560903	0.552326	0.198473	AUG	AUU	ACU	_23	miss-diffmiss	M51I	5.6	5.6	M51T	8.56	8.56
HNSC	ZNF737	-	19	20727933	20727932	0.557708	1	0.215054	CAC	CUC	CUU	_23	S==C	H359L	97.6	97.6	H359L	97.6	97.6
HNSC	SLC22A12	-	11	64367324	64367325	0.976837	1	0.195122	GCA	GUA	GUG	_23	S==C	A308V;A382V;A416V;A195V	18.4	18.4	A308V;A382V;A416V;A195V	18.4	32.66
HNSC	IQUB	-	7	123097469	123097468	0.337061	0.47	0.0851064	GCA	GUA	GUG	_23	S==C	A720V	27.73	27.73	A720V	27.73	27.73
HNSC	C11orf82	-	11	82644765	82644764	0.0926518	0.405405	0.214286	CCU	CCA	CGA	_23	sil-miss	P795P	0	0	P795R	48.11	48.11
HNSC	SMARCA4	COSMIC	19	11105592	11105593	0.013778	0.434783	0.16	GCA	GAA	GAG	_23	S==C	A503E	54.0986	55.44	A503E	54.0986	54.13
HNSC	GLI2	-	2	121747427	121747429	0.51238	1	0.0857143	CCA	GCA	GCG	1_3	S==C	P1313A	0.98	0.98	P1313A	0.98	0.98
HNSC	MAP3K4	-	6	161469773	161469774	0.984225	1	0.0853659	CGU	GGU	GAU	12_	miss-diffmiss	R157G	na	na	R157D	na	na
HNSC	LILRA2	-	19	55086773	55086775	0.915935	1	0.361538	CCC	UCC	UCU	1_3	S==C	P236S	43.13	45.22	P236S	43.13	43.13
HNSC	FMOD	-	1	203317164	203317162	0.618411	0.458333	0.55	GAG	UAG	UAA	1_3	S==C	E79X	100	100	E79X	100	100
HNSC	SCAP	-	3	47462202	47462200	0.955072	1	0.384615	GGA	AGA	AGG	1_3	S==C	G469R	35.86	35.86	G469R	35.86	35.86
HNSC	A1BG	-	19	58864480	58864479	0.848442	1	0.411765	CAC	UAC	UGC	12_	miss-diffmiss	H52Y	2.25	2.25	H52C	13.52	13.52
HNSC	PCDH9	-	13	67800937	67800935	0.426717	0.504854	0.372549	GAC	AAC	AAU	1_3	S==C	D546N	71.035	73.21	D546N	71.035	71.03
HNSC	RSPH3	-	6	159420575	159420574	0.321486	0.989247	0.139785	UCA	UUA	UUG	_23	S==C	S145L	55.09	55.09	S145L	55.09	55.09
HNSC	SLCO1B3	-	12	21011481	21011480	0.702476	1	0.147368	UCU	UUU	GUU	12_	miss-diffmiss	S112F	71.64	71.64	S112V	63.96	63.96
HNSC	KLRC3	-	12	10570964	10570965	0.986821	1	0.207792	UGU	UGA	UCA	_23	non-miss	C155X	100	100	C155S	19.55	19.55
HNSC	GPR98	-	5	89990323	89990324	0.808506	0.531532	0.194888	AAU	GAU	GGU	12_	miss-diffmiss	N2584D	10.83	10.83	N2584G	26.24	26.24
HNSC	CABYR	-	18	21739723	21739725	0.471246	0.979167	0.301075	CCU	GCU	GCC	1_3	S==C	P277A;P277A;P179A	69.6467	79.56	P277A;P277A;P179A	69.6467	79.56
HNSC	PLXND1	-	3	129293182	129293183	0.988219	1	0.214286	CAC	CAU	CGU	_23	sil-miss	H894H	0	0	H894R	na	na
HNSC	HINFP	-	11	119005131	119005132	0.401757	1	0.125	GCA	ACA	AUA	12_	miss-diffmiss	A493T	12.92	12.92	A493I	25.21	25.21
HNSC	SLC39A14	-	8	22262322	22262321	0.628994	0.45	0.173228	CUG	CTA	CCA	_23	sil-miss	L33L	0	0	L33P	6.18	6.18
HNSC	POMT2	-	14	77746178	77746176	0.00179712	0.666667	0.16129	GCG	ACG	ACA	1_3	S==C	A627T	2.64	2.64	A627T	2.64	2.64
HNSC	KRTAP10-10	-	21	46057392	46057393	0.781749	1	0.226415	GUC	AUC	AAC	12_	miss-diffmiss	V20I	0.9	0.9	V20N	13.17	13.17
HNSC	SFRP4	-	7	37951727	37951726	0.439097	0.402439	0.26087	CGC	CAC	CAU	_23	S==C	R262H	37.3	37.3	R262H	37.3	37.3
HNSC	NLRP13	-	19	56423256	56423254	0.550319	0.588235	0.231707	CAC	AAC	AAU	1_3	S==C	H643N	60.47	60.47	H643N	60.47	60.47
COAD	IGDCC4	-	15	65676618	65676617	0.520168	0.442105	0.611111	CCA	CAA	CAG	_23	S==C	P1161Q	0.88	0.88	P1161Q	0.88	0.88
COAD	CNTN5	-	11	100226885	100226883	0.327077	0.980769	0.37037	UCU	UCA	ACA	1_3	sil-miss	S1005S;S1079S;S1079S	0	0	S1005T;S1079T;S1079T	1.74	2.42
COAD	SDK2	-	17	71398172	71398170	0.381989	0.557047	0.381579	ACC	GCC	GCG	1_3	S==C	T865A	38.31	38.31	T865A	38.31	38.31
COAD	LRRFIP1	-	2	238668801	238668802	0.362021	0.487047	0.315789	ACA	AUA	AUG	_23	miss-diffmiss	T281I;T471I;T225I;T257I;T225I	49.966	65.78	T281M;T471M;T225M;T257M;T225M	42.346	56.15
COAD	SCN2A	-	2	166245228	166245230	0.249401	0.484716	0.213198	CGU	UGU	UGA	1_3	miss-non	R1638C	87.8633	92.91	R1638X	100	100
COAD	RAB11FIP1	-	8	37728020	37728019	0.800719	1	0.153846	GCA	GAA	GUC	_23	miss-diffmiss	A550E;A1184E	8.68	15.29	A550V;A1184V	13.885	17.71
COAD	PLEC	-	8	144992864	144992862	0.446086	1	0.292308	GCU	UCU	UCC	1_3	S==C	A3677S;A3709S;A3736S;A3695S;A3846S;A3687S;A3709S;A3713S	28.6513	41.46	A3677S;A3709S;A3736S;A3695S;A3846S;A3687S;A3709S;A3713S	28.6513	41.46
COAD	HELZ2	-	20	62200576	62200575	0.934904	1	0.171429	UCA	UUA	UUG	_23	S==C	S338L	63.61	63.61	S338L	63.61	78.4
COAD	COL6A5	-	3	130162394	130162395	0.854233	1	0.282828	CAA	UAA	UGA	12_	S==C	Q2188X	100	100	Q2188X	100	100
COAD	TRPM6	-	9	77376645	77376647	0.294928	0.996644	0.235632	AAG	AAU	GAU	1_3	miss-diffmiss	K1584N;K1579N;K1579N	15.4	17.13	K1584D;K1579D;K1579D	26.4067	28.58
COAD	FYCO1	-	3	46010078	46010077	0.928115	1	0.446429	CGG	UGG	UAG	12_	miss-non	R250W	35.23	35.23	R250X	100	100
COAD	AHNAK2	-	14	105414239	105414238	0.480232	0.4375	0.267606	GGG	AGG	AUG	12_	miss-diffmiss	G2517R	27.88	27.88	G2517M	48.87	48.87
COAD	PRG2	-	11	57155289	57155288	0	1	0.267606	GCA	GUA	GUG	_23	S==C	A172V;A183V	16.675	21.28	A172V;A183V	16.675	21.28
COAD	KRT35	-	17	39637243	39637244	0.574481	1	0.266667	UCU	UAU	CAU	12_	miss-diffmiss	S36Y	32.23	32.23	S36H	19.52	39.55
COAD	E2F2	-	1	23847466	23847464	0.355232	0.434783	0.371795	CAG	UAG	UAU	1_3	non-miss	Q226X	100	100	Q226Y	55.56	55.56
COAD	ZNF626	-	19	20808151	20808149	0.779153	0.990741	0.457143	UGU	CGU	CGC	1_3	S==C	C178R	79.53	79.53	C178R	79.53	79.53
COAD	EMR3	-	19	14736317	14736316	0.0870607	0.453846	0.372414	UCA	UUA	UUG	_23	S==C	S636L	37.47	37.47	S636L	37.47	37.47
COAD	ZNF813	-	19	53995003	53995004	0.782947	1	0.218391	CGG	CAG	CAA	_23	S==C	R506Q	0.44	0.44	R506Q	0.44	0.44
COAD	ALK	COSMIC	2	29416570	29416572	0.992212	1	0.425532	AUC	AUA	GUA	1_3	sil-miss	I1461I	0	0	I1461V	0.07	0.07
COAD	SMC1B	-	22	45748340	45748339	0.289736	1	0.4375	GCU	GUU	GUC	_23	S==C	A1139V	61.58	61.58	A1139V	61.58	61.58
COAD	DOCK6	-	19	11327609	11327608	0.59345	0.511719	0.342697	CUA	CCA	CCG	_23	S==C	L1292P	68.55	68.55	L1292P	68.55	68.55
COAD	KIFC3	-	16	57795395	57795394	0.450479	0.985294	0.221649	GAC	GCC	GCU	_23	S==C	D601A;D601A;D462A	49	53.56	D601A;D601A;D462A	49	50.81
COAD	KIAA0922	-	4	154479428	154479430	0.58766	0.490196	0.349398	CGU	UGU	UGC	1_3	S==C	R190C	51.6	51.99	R190C	51.6	51.6
COAD	DOCK2	-	5	169461546	169461547	0.506789	0.529412	0.380435	ACC	AUC	AUU	_23	S==C	T1204I	67.08	67.08	T1204I	67.08	67.08
COAD	KRTAP5-5	-	11	1651229	1651228	0.654752	1	0.105058	GCG	GCA	GGA	_23	sil-miss	A53A	0	0	A53G	na	na
COAD	HLA-C	-	6	31239102	31239101	0	0.880952	0.26	UCU	CCU	CAU	12_	miss-diffmiss	S123P	18.93	18.93	S123H	19.44	19.44
COAD	XCL2	-	1	168511286	168511284	0.352037	0.984375	0.403846	CCA	UCA	UCG	1_3	S==C	P41S	78.57	78.57	P41S	78.57	78.57
COAD	TPH2	-	12	72372861	72372862	0.541733	0.985294	0.280702	CCA	CUA	CUG	_23	S==C	P312L	96.09	96.09	P312L	96.09	96.09
COAD	RET	COSMIC	10	43606686	43606687	0.77516	0.522727	0.285714	GCA	GUA	GUG	_23	S==C	A432V	10.325	11.89	A432V	10.325	10.32
COAD	PTDSS2	-	11	490036	490035	0.047524	0.46	0.34375	GCG	GCA	GUA	_23	sil-miss	A423A	0	0	A423V	20.86	20.86
COAD	ZNF469	-	16	88502504	88502505	0.996206	1	0.326087	CAU	UAU	UGU	12_	miss-diffmiss	H2848Y	5.9	5.9	H2848C	32.34	32.34
COAD	ZNF223	-	19	44570550	44570551	0.773962	1	0.308824	GCG	GGG	GGA	_23	S==C	A190G	49.79	49.79	A190G	49.79	49.79
COAD	SLC25A37	-	8	23423756	23423758	0.405551	0.454545	0.288136	CCG	UCG	UCA	1_3	S==C	P116S	82.76	82.76	P116S	82.76	82.76
COAD	ALDH4A1	-	1	19203999	19203997	0.641573	1	0.2	GCG	ACG	ACC	1_3	S==C	A350T;A350T;A290T	71.1667	71.49	A350T;A350T;A290T	71.1667	71.49
COAD	ZNF667	-	19	56953864	56953863	0.986022	0.987952	0.222826	ACA	AUA	AUG	_23	S==C	T167I	45.23	45.23	T167I	45.23	45.23
COAD	NEURL4	-	17	7230844	7230845	0.134784	0.519231	0.219512	CCU	CCC	CAC	_23	sil-miss	P214P	0	0	P214H	5.15	5.15
COAD	SALL4	-	20	50407164	50407162	0.381989	0.994118	0.141732	ACA	GCA	GCG	1_3	S==C	T620A	47.13	47.13	T620A	47.13	47.13
COAD	MICAL2	-	11	12225945	12225946	0.701078	1	0.219626	CGU	CAU	CAG	_23	miss-diffmiss	R138H	59.41	59.41	R138Q	61.86	61.86
COAD	OR4C46	-	11	51515836	51515834	0.0233626	0.557143	0.280702	CUC	CUU	AUU	1_3	sil-miss	L185L	0	0	L185I	47.73	47.73
COAD	KIF2B	-	17	51901555	51901553	0.0421326	0.521411	0.309249	GUC	GUU	AUU	1_3	sil-miss	V387V	0	0	V387I	42.21	42.21
COAD	YLPM1	-	14	75279460	75279461	0.0634984	0.564103	0.412121	CCG	CUG	CUA	_23	S==C	P1826L	81.3	81.3	P1826L	81.3	81.3
COAD	SYCP1	-	1	115399883	115399884	0	0.454545	0.358974	CCC	CUC	CUG	_23	S==C	P75L	78.1	78.1	P75L	78.1	78.1
COAD	HRNR	-	1	152192113	152192114	0.559505	0.97669	0.355556	CGA	CGG	CAG	_23	sil-miss	R664R	0	0	R664Q	na	na
COAD	SLC22A12	-	11	64367324	64367325	0.976837	1	0.367347	GCA	GUA	GUG	_23	S==C	A416V;A308V;A382V;A195V	18.4	18.4	A416V;A308V;A382V;A195V	18.4	32.66
COAD	PRKD2	-	19	47177912	47177913	1	0.990196	0.30303	GUG	GUA	GCA	_23	sil-miss	V835V;V678V;V835V;V835V	0	0	V835A;V678A;V835A;V835A	na	na
COAD	NOP56	-	20	2638580	2638579	0.376997	0.522167	0.256	AUG	AUA	ACA	_23	miss-diffmiss	M475I	2.18	2.18	M475T	1.52	1.52
COAD	FHL5	-	6	97063553	97063555	0.384585	0.511628	0.4	AAA	CAA	CAG	1_3	S==C	K254Q	10.58	10.58	K254Q	10.58	10.58
COAD	C9orf62	-	9	138236214	138236212	0.733027	0.994318	0.263566	UGG	UGA	GGA	1_3	non-miss	W140X	100	100	W140G	na	na
COAD	TMEM37	-	2	120194679	120194680	0.0141773	0.468504	0.283582	GCC	GUC	GUG	_23	S==C	A79V	38.54	38.54	A79V	38.54	38.54
COAD	PCDHB10	-	5	140573440	140573442	0.48762	0.987395	0.306931	GUC	AUC	AUG	1_3	miss-diffmiss	V439I	21.2	21.2	V439M	45.23	45.23
COAD	DTHD1	-	4	36340754	36340753	0.196486	0.488372	0.393443	CGU	CGC	CAC	_23	sil-miss	R662R	0	0	R662H	46.52	46.52
COAD	SMCHD1	-	18	2750476	2750477	0.385982	1	0.0887097	GCA	GUA	GUG	_23	S==C	A1379V	23.36	23.36	A1379V	23.36	23.36
COAD	ITSN1	-	21	35260480	35260481	0.575679	1	0.384	CGU	CAU	CAC	_23	S==C	R1681H	31.54	31.54	R1681H	31.54	31.54
COAD	C5orf60	-	5	179069467	179069468	0.459665	0.46875	0.653543	UGG	UAG	CAG	12_	non-miss	W236X	100	100	W236Q	26.38	26.38
COAD	CERS5	-	12	50537814	50537815	0.806909	0.977528	0.291667	UGU	UAU	CAU	12_	miss-diffmiss	C75Y	5.05	5.05	C75H	1.42	1.42
COAD	MYO5C	-	15	52539675	52539673	0.863818	0.991968	0.464115	CGG	UGG	UGA	1_3	miss-non	R621W	65.95	65.95	R621X	100	100
COAD	EFCAB7	-	1	63997632	63997633	0.196286	0.481481	0.108333	UCA	UAA	UAU	_23	non-miss	S110X	100	100	S110Y	35.5	35.5
COAD	PTPN22	-	1	114377567	114377568	0.972644	1	0.0827586	UGG	UAG	CAG	12_	non-miss	W620X;W565X;W620X	100	100	W620Q;W565Q;W620Q	na	na
COAD	TRPM1	-	15	31369122	31369123	0.894369	0.990991	0.2	AUG	AUA	ACA	_23	miss-diffmiss	M1I;M23I;M1I;M40I	9.7075	12.05	M1T;M23T;M1T;M40T	16.695	25.68
COAD	METTL2A	-	17	60503891	60503892	0.932708	0.982143	0.214286	UCA	UUA	UUG	_23	S==C	S145L	37.36	37.36	S145L	37.36	37.36
COAD	ZNF677	-	19	53741189	53741188	0.464856	1	0.1875	AAG	ACG	ACA	_23	S==C	K264T	43.72	43.72	K264T	43.72	43.72
COAD	OR13C9	-	9	107380213	107380215	0.35004	0.413669	0.0906801	ACC	ACG	UCG	1_3	sil-miss	T91T	0	0	T91S	12.2	12.2
COAD	EML2	-	19	46133254	46133256	0.129193	0.538462	0.266667	CUC	CUA	UUA	1_3	S==C	L187L;L388L;L334L	0	0	L187L;L388L;L334L	0	0
COAD	GFRAL	-	6	55266627	55266625	0.691693	0.455357	0.300971	UCG	UCA	CCA	1_3	sil-miss	S387S	0	0	S387P	3.11	3.11
COAD	ALDH1L1	-	3	125826060	125826059	0.198083	0.373134	0.214286	GAC	UAC	UGC	_23	miss-diffmiss	D692Y;D803Y;D793Y	34.1567	38.76	D692C;D803C;D793C	42.1267	48.72
COAD	KRT19	-	17	39684322	39684321	0.748003	0.986301	0.166667	GCC	UCC	UGC	12_	miss-diffmiss	A60S	13.58	13.58	A60C	19.92	19.92
COAD	LZTS2	-	10	102766573	102766574	0.367412	0.9875	0.173913	GCA	GUA	GUG	_23	S==C	A553V	8.25	8.25	A553V	8.25	8.25
COAD	CLCN7	-	16	1509124	1509123	0.122005	0.465517	0.220339	CAC	CGC	CGU	_23	S==C	H220R;H196R	40.21	40.38	H220R;H196R	40.21	40.38
COAD	OR52K1	-	11	4510284	4510285	0.383986	0.446541	0.206294	CAG	UAG	UGG	_23	non-miss	Q52X	100	100	Q52W	16.08	16.08
COAD	CNTLN	-	9	17342381	17342383	0.949481	0.988235	0.169753	GAC	AAC	AAU	1_3	S==C	D609N	18.59	18.59	D609N	18.59	18.59
COAD	ALOX12	-	17	6902759	6902760	0.604034	1	0.298246	CAG	UAG	UGG	12_	non-miss	Q261X	100	100	Q261W	37.83	37.83
COAD	PLK1S1	-	20	21142814	21142813	0	1	0.261538	AUG	AUA	ACA	_23	miss-diffmiss	M?I	na	na	M?T	na	na
COAD	PCDHA9	-	5	140229524	140229526	0.667332	0.990132	0.22807	GCU	ACU	ACG	1_3	S==C	A482T	29.495	31.63	A482T	29.495	29.49
COAD	SVIL	-	10	29822161	29822159	0.310703	0.474419	0.316327	CUA	AUA	AUG	1_3	miss-diffmiss	L379I	17.33	17.33	L379M	13.47	13.47
COAD	PIK3AP1	-	10	98469505	98469507	0.422524	0.448276	0.324324	GCC	GCA	UCA	1_3	sil-miss	A83A	0	0	A83S	0.67	0.67
COAD	NGEF	-	2	233757680	233757679	0.300319	0.491713	0.324841	GCC	GAC	GAU	_23	S==C	A265D;A357D	33.78	42.43	A265D;A357D	33.78	42.43
COAD	FGF6	-	12	4554550	4554548	0.903155	1	0.227273	GCC	ACC	ACG	1_3	S==C	A63T	15.69	15.69	A63T	15.69	15.69
COAD	AURKB	-	17	8108330	8108331	0.736022	1	0.233333	AUG	AUU	ACU	_23	miss-diffmiss	M298I;M257I	6.275	10.27	M298T;M257T	5.7	9.73
COAD	POLR1A	-	2	86317036	86317037	0.754992	0.520548	0.0923077	CCC	CUC	GUC	12_	miss-diffmiss	P150L	12.2	12.2	P150V	9.75	9.75
COAD	NLRP4	-	19	56369591	56369593	0.53135	0.46	0.150538	GCU	ACU	ACC	1_3	S==C	A278T	65.89	65.89	A278T	65.89	65.89
COAD	WNK2	-	9	96055061	96055063	0.392372	0.708333	0.154762	GAC	AAC	AAU	1_3	S==C	D1772N	35.38	35.38	D1772N	35.38	35.38
COAD	PDE4DIP	COSMIC	1	144912152	144912153	0.883786	1	0.20339	UGU	UAU	CAU	12_	miss-diffmiss	C708Y;C774Y;C871Y;C708Y;C708Y	4.158	6.18	C708H;C774H;C871H;C708H;C708H	1.206	1.42
COAD	SPTBN5	-	15	42149595	42149596	0.253594	1	0.384615	GGG	GAG	CAG	12_	miss-diffmiss	G2821E	na	na	G2821Q	na	na
COAD	F11	-	4	187201210	187201211	0.167133	0.54386	0.520833	ACA	AUA	AUG	_23	miss-diffmiss	T267I	19.63	19.63	T267M	18.38	18.38
COAD	BANF2	-	20	17705679	17705677	0.943291	1	0.555556	AAC	AAA	GAA	1_3	miss-diffmiss	N3K;N3K;N10K	2.69667	6.57	N3E;N3E;N10E	4.37667	9.61
COAD	OBSCN	-	1	228444566	228444565	1	0.955102	0.286145	GUC	GUU	GAU	_23	sil-miss	V1508V;V1600V;V1508V	0	0	V1508D;V1600D;V1508D	19.7	19.7
COAD	CBX8	-	17	77768655	77768654	0.609425	0.837838	0.25	GGG	AGG	AUG	12_	miss-diffmiss	G317R	6.51	6.51	G317M	18.61	18.61
COAD	SIGIRR	-	11	406484	406483	0.927117	0.525424	0.111111	CAG	UAG	UGG	12_	non-miss	Q312X	100	100	Q312W	36.72	36.72
COAD	COL6A6	-	3	130290006	130290007	0.00998403	0.473684	0.473684	AUU	GUU	GCU	12_	miss-diffmiss	I916V	31.41	31.41	I916A	78.41	78.41
COAD	RHBDD2	-	7	75513060	75513062	0.986621	1	0.285714	GCA	ACA	ACG	1_3	S==C	A70T;A211T	35.785	36.92	A70T;A211T	35.785	36.92
COAD	MICA	-	6	31378979	31378977	0.364816	0.583333	0.10396	GUG	GUA	AUA	1_3	sil-miss	V152V	0	0	V152I	18.73	18.73
COAD	MYH3	-	17	10543464	10543463	0.466454	0.994709	0.509506	GCA	GUA	GUG	_23	S==C	A844V	36.38	36.38	A844V	36.38	36.38
COAD	ATP2C2	-	16	84494274	84494275	0.472244	1	0.3	CCC	CAC	CAU	_23	S==C	P783H	66.76	66.76	P783H	66.76	66.76
COAD	C7orf63	-	7	89906607	89906609	0.403754	1	0.382979	AAC	GAC	GAU	1_3	S==C	N354D;N372D	57.95	58.76	N354D;N372D	57.95	58.76
COAD	ACVR2B	-	3	38519422	38519424	0.480431	1	0.347639	GAA	AAA	AAG	1_3	S==C	E111K	7.89	7.89	E111K	7.89	7.89
COAD	NACA	COSMIC	12	57114306	57114307	0.607827	0.98	0.346154	GUG	GUU	GAU	_23	sil-miss	V336V	0	0	V336D	40.41	40.41
COAD	CNTN3	-	3	74334559	74334560	0.0229633	0.458015	0.233898	CGG	CGU	CAU	_23	sil-miss	R867R	0	0	R867H	18.07	18.07
COAD	ZNF304	-	19	57867600	57867599	0.08127	0.508772	0.300613	CUG	CUA	CCA	_23	sil-miss	L121L	0	0	L121P	59.56	59.56
COAD	PDE2A	-	11	72289292	72289291	0.298323	1	0.237288	GCA	GUA	GUG	_23	S==C	A846V;A867V;A860V;A858V	67.4175	68.7	A846V;A867V;A860V;A858V	67.4175	67.49
SKCM	MUC16	-	19	9070835	9070837	0.819688	0.503704	0.355556	CCC	CCU	UCU	1_3	sil-miss	P5537P	0	0	P5537S	na	na
SKCM	42436	-	2	160604811	160604812	0.353035	0.357143	0.376812	CCC	CUC	CUU	_23	S==C	P337L	39.84	39.84	P337L	39.84	39.84
SKCM	SPINK6	-	5	147593499	147593497	0.679313	1	0.253731	CCC	CCU	ACU	1_3	sil-miss	P36P	0	0	P36T	48.65	48.65
SKCM	POM121L12	-	7	53103569	53103571	0.328674	0.306452	0.318182	GGG	AGG	AGA	1_3	S==C	G69R	5.55	5.55	G69R	5.55	5.55
SKCM	OR5P2	-	11	7818469	7818471	0.0842652	0.333333	0.160714	GGG	GGA	AGA	1_3	sil-miss	G7G	0	0	G7R	20.03	20.03
SKCM	KRT3	-	12	53186124	53186122	0.78774	1	0.285714	CGC	UGC	UGU	1_3	S==C	R363C	82.01	82.01	R363C	82.01	82.01
SKCM	CASZ1	-	1	10713766	10713765	0.545128	0.544118	0.493151	UCA	UUA	UUG	_23	S==C	S783L	49.265	61.65	S783L	49.265	49.27
SKCM	CLEC4F	-	2	71043462	71043461	0.338059	0.493333	0.310345	CGU	UGU	UAU	12_	miss-diffmiss	R351C	36.83	39.87	R351Y	27.95	27.95
SKCM	SPTLC3	-	20	13029765	13029764	0.995607	1	0.350877	AGA	AAA	CAA	12_	miss-diffmiss	R97K	9.01	9.01	R97Q	15.01	15.01
SKCM	UMODL1	-	21	43547787	43547788	0.815296	0.535714	0.419355	CCU	CUU	CUC	_23	S==C	P1307L;P1179L;P1235L;P1107L	88.0675	89.72	P1307L;P1179L;P1235L;P1107L	88.0675	89.72
SKCM	MFN1	-	3	179096507	179096508	1	1	0.279412	CCU	UCU	UGU	12_	miss-diffmiss	P523S	na	na	P523C	na	na
SKCM	NDNF	-	4	121958698	121958697	0.399161	0.407895	0.395062	UCC	UUC	UUU	_23	S==C	S143F	76.42	76.42	S143F	76.42	76.42
SKCM	HRG	-	3	186390628	186390627	0.491414	0.5	0.603175	CCC	CUC	UUC	12_	miss-diffmiss	P204L	57.85	57.85	P204F	62.12	62.12
SKCM	NPAP1	-	15	24921469	24921468	0.0141773	0.490909	0.388889	UGG	UAG	CAG	12_	non-miss	W152X	100	100	W152Q	3.17	3.17
SKCM	ABCC4	-	13	95858979	95858978	0.625998	0.995074	0.222222	UCA	UUA	UUG	_23	S==C	S323L	68.28	69.66	S323L	68.28	68.28
SKCM	HOXB1	-	17	46607022	46607021	0.986621	0.986928	0.358333	GAA	AAA	AGA	12_	miss-diffmiss	E265K	61.72	61.72	E265R	66.63	66.63
SKCM	KIAA1462	-	10	30317950	30317949	0.255192	1	0.556338	CCG	CUG	CUA	_23	S==C	P376L	39.11	39.11	P376L	39.11	39.11
SKCM	CNGB3	-	8	87666250	87666251	0.679712	0.505051	0.16318	ACA	AUA	CUA	12_	miss-diffmiss	T298I	20.2	20.2	T298L	28.87	28.87
SKCM	PRDM10	-	11	129785596	129785594	0.229433	0.44664	0.175	CCC	UCC	UCU	1_3	S==C	P833S;P829S;P747S;P743S	75.0375	83.98	P833S;P829S;P747S;P743S	75.0375	73.62
SKCM	ESR1	COSMIC	6	152201873	152201875	0.985623	1	0.322581	CGU	UGU	UGC	1_3	S==C	R243C	80.67	80.67	R243C	80.67	80.67
SKCM	CSMD1	-	8	4494906	4494905	0.0211661	0.464912	0.514563	UCA	UUA	UUG	_23	S==C	S87L	69.77	69.77	S87L	69.77	69.77
SKCM	KRT40	-	17	39139369	39139370	0.361222	0.492188	0.198198	ACG	ACA	AUA	_23	sil-miss	T153T	0	0	T153I	46.37	46.37
SKCM	MUC15	-	11	26587134	26587133	0.667732	1	0.585366	UCA	UUA	UUG	_23	S==C	S118L;S118L;S91L	15.22	15.22	S118L;S118L;S91L	15.22	96.38
SKCM	PTPRN2	-	7	157959910	157959911	0.871206	0.5625	0.454545	UCC	UUC	CUC	12_	miss-diffmiss	S208F;S208F;S191F	23.01	25.73	S208L;S208L;S191L	28.3367	33.19
SKCM	KLHDC8A	-	1	205308336	205308335	0.183307	0.5	0.193548	UUC	UAC	UAU	_23	S==C	F248Y	24.47	24.47	F248Y	24.47	24.47
SKCM	KIAA0586	-	14	58953747	58953746	0.974042	1	0.340909	CCU	CUU	GUU	12_	miss-diffmiss	P1041L;P1012L;P971L;P916L;P980L;P1109L	31.3667	36.15	P1041V;P1012V;P971V;P916V;P980V;P1109V	29.5467	39.73
SKCM	DSPP	-	4	88534234	88534235	0.674321	0.333333	0.285714	UCA	UUA	UUG	_23	S==C	S299L	96.47	96.47	S299L	96.47	96.47
SKCM	C4orf17	-	4	100443719	100443720	0.314297	0.52459	0.285714	GGA	AGA	AAA	12_	miss-diffmiss	G64R	26.29	26.29	G64K	21.01	21.01
SKCM	KRT40	-	17	39135207	39135205	0.699081	0.432432	0.0526316	UGU	CGU	CGC	1_3	S==C	C349R	33.83	33.83	C349R	33.83	33.83
SKCM	FAM171A1	-	10	15256193	15256194	0.124201	0.5	0.371429	CCC	CUC	UUC	12_	miss-diffmiss	P465L	39.84	39.84	P465F	45.01	45.01
SKCM	TTN	-	2	179615995	179615994	0.97504	1	0.24359	ACA	AUA	AUG	_23	miss-diffmiss	T3711I	8.43	8.43	T3711M	8.19	8.19
SKCM	AKR1B10	-	7	134216685	134216684	0.0656949	0.51087	0.27381	CCC	CUC	UUC	12_	miss-diffmiss	P87L	15.24	15.24	P87F	14.66	14.66
SKCM	ZNF229	-	19	44934488	44934489	0.88778	0.987179	0.363636	UCC	UCU	UUU	_23	sil-miss	S156S	0	0	S156F	10.02	10.02
SKCM	ST8SIA3	-	18	55027332	55027334	0	0.6	0.666667	CCG	UCG	UCU	1_3	S==C	P323S	79.14	79.14	P323S	79.14	79.14
SKCM	NBPF7	-	1	120381845	120381846	0.0147764	0.42029	0.409449	UCU	UUU	CUU	12_	miss-diffmiss	S267F	66.79	66.79	S267L	70.08	70.08
SKCM	NLRP14	-	11	7083621	7083620	0.0215655	0.581395	0.518868	UUG	UUA	UCA	_23	sil-miss	L954L	0	0	L954S	15.33	15.33
SKCM	TRAPPC11	-	4	184615119	184615117	0.0439297	0.540816	0.384615	ACA	ACG	CCG	1_3	sil-miss	T812T	0	0	T812P	5.91	5.91
SKCM	FCRL5	-	1	157514089	157514091	0.197684	0.415842	0.246305	GUC	GUU	AUU	1_3	sil-miss	V269V	0	0	V269I	5.44	5.44
SKCM	VWA2	-	10	116032518	116032519	0.557109	0.426087	0.261538	GAA	AAA	AGA	12_	miss-diffmiss	E131K	na	na	E131R	83.35	83.35
SKCM	ZNF417	-	19	58420698	58420699	0	0.37037	0.321429	FGU	CGC	CUC	_23	sil-miss	R316R	0	0	R316L	62.95	62.95
SKCM	DOLPP1	-	9	131846956	131846957	0.365415	0.503371	0.41637	UGU	UUU	UUC	_23	S==C	S29F	23.145	29.88	S29F	23.145	23.14
SKCM	TCL1B	-	14	96157189	96157187	0.262181	1	0.195489	GGG	GGA	AGA	1_3	sil-miss	G93G	0	0	G93R	62.36	62.36
SKCM	TPO	-	2	1499897	1499899	0.438898	1	0.43662	CCC	UCC	UCU	1_3	S==C	P715S;P658S;P542S;P715S;P658S;P715S	43.2533	50.42	P715S;P658S;P542S;P715S;P658S;P715S	43.2533	50.42
SKCM	PARP4	-	13	25008631	25008630	0.942692	1	0.26087	CUG	UUG	UCG	12_	sil-miss	L1550L	0	0	L1550S	3.89	3.89
SKCM	KRT80	-	12	52565323	52565322	0.759784	1	0.108108	CCC	CAC	CAA	_23	miss-diffmiss	P418H	3.87	3.87	P418Q	0.66	0.66
SKCM	OR5I1	-	11	55703727	55703728	0.091254	0.452381	0.360294	UUG	UUA	UCA	_23	sil-miss	L50L	0	0	L50S	78.39	78.39
SKCM	PTPRB	COSMIC	12	71002892	71002893	0.591254	0.423358	0.189542	AGG	AGC	AAC	_23	miss-diffmiss	R94S;R94S;R94S;R312S	9.2525	17.42	R94N;R94N;R94N;R312N	10.6375	16.33
SKCM	YTHDC1	-	4	69203552	69203551	0.99401	1	0.223529	UCU	UUU	UUA	_23	miss-diffmiss	S66F	63.865	72.12	S66L	67.91	67.91
SKCM	OR2T27	-	1	248814078	248814080	0.944688	1	0.0839161	UUG	UUA	GUA	1_3	sil-miss	L36L	0	0	L36V	9.5	9.5
SKCM	NMUR2	-	5	151784185	151784183	0.230631	0.565217	0.41	CUC	UUC	UUU	1_3	S==C	L164F	22.87	22.87	L164F	22.87	22.87
SKCM	MLL3	COSMIC	7	151970855	151970856	0	0.855721	0.0925926	ACC	AUC	UUC	_23	miss-diffmiss	T316I	68.74	68.74	T316F	83.73	83.73
SKCM	ABCA4	-	1	94578550	94578548	0.987021	1	0.459184	CCA	UCA	UCG	1_3	S==C	P47S	46.15	46.15	P47S	46.15	46.15
SKCM	TRIM58	-	1	248039296	248039294	0.125998	0.525	0.62069	GUC	GUU	AUU	1_3	sil-miss	V322V	0	0	V322I	23.26	23.26
SKCM	TMEM66	-	8	29927323	29927321	0.973642	1	0.430769	AUU	UUU	UUC	1_3	S==C	I179F	24.63	24.63	I179F	24.63	24.63
SKCM	AAGAB	-	15	67528372	67528374	0.363419	1	0.279412	AUC	AUU	CUU	1_3	sil-miss	I132I;I23I;I23I	0	0	I132L;I23L;I23L	28.59	28.59
SKCM	OR4Q3	-	14	20216300	20216298	0.709864	0.748428	0.127451	UUC	UUU	CUU	1_3	sil-miss	F238F	0	0	F238L	32.71	32.71
SKCM	MCHR1	-	22	41075545	41075543	0.667732	1	0.202899	AAC	AAG	GAG	1_3	miss-diffmiss	N32K	1.38	1.38	N32E	2.94	2.94
SKCM	GLRA3	-	4	175598335	175598334	0.976438	1	0.428571	UCA	UUA	UUG	_23	S==C	S274L	96.85	96.93	S274L	96.85	96.85
SKCM	PCLO	-	7	82764424	82764425	0.808307	0.456954	0.342857	AGC	AGU	ACU	_23	sil-miss	S814S	0	0	S814T	3.12	3.12
SKCM	CSMD1	-	8	2965246	2965244	0.839657	0.47619	0.154321	GAA	AAA	AAG	1_3	S==C	E2277K	13.59	13.59	E2277K	13.59	13.59
SKCM	DYRK4	-	12	4705316	4705317	0.236222	0.455959	0.365854	GUC	GCC	GCU	_23	S==C	V95A	48.13	48.13	V95A	48.13	48.13
SKCM	EEF2K	-	16	22269866	22269867	0.999601	1	0.405405	CAA	UAA	UGA	12_	S==C	Q361X	100	100	Q361X	100	100
SKCM	TMEM2	-	9	74344822	74344821	0.08127	0.47561	0.515152	UCA	UUA	UUG	_23	S==C	S600L;S663L	91.24	94.36	S600L;S663L	91.24	94.36
SKCM	ZNF286A	-	17	15604484	15604485	0	0.459854	0.139785	UCU	UUU	UUC	_23	S==C	S19F	59.91	59.91	S19F	59.91	59.91
SKCM	NPAP1	-	15	24921772	24921771	0.273562	0.384615	0.402597	GGA	GAA	CAA	12_	miss-diffmiss	G253E	9.48	9.48	G253Q	8.75	8.75
SKCM	TMPRSS6	-	22	37469593	37469591	0.54353	0.976471	0.418301	GAC	AAC	AAU	1_3	S==C	D521N	68.08	68.08	D521N	68.08	68.08
SKCM	OR2T8	-	1	248084466	248084464	0	0.642857	0.364162	UGG	UGA	CGA	1_3	non-miss	W49X	100	100	W49R	4.39	4.39
SKCM	OR10G4	-	11	123886864	123886865	0.660543	1	0.845238	GUG	AUG	AAG	12_	miss-diffmiss	V195M	39.52	39.52	V195K	77.37	77.37
SKCM	KRT76	-	12	53165938	53165940	0.600839	0.981818	0.928571	GCC	GCU	ACU	1_3	sil-miss	A359A	0	0	A359T	44	44
SKCM	KRT39	-	17	39114963	39114962	0.249201	0.385542	0.551181	CGG	UGG	UAG	12_	miss-non	R456W	22.47	22.47	R456X	100	100
SKCM	OR10A2	-	11	6891759	6891758	0.324481	0.985816	0.398438	AAG	AAA	ACA	_23	sil-miss	K258K	0	0	K258T	55.87	55.87
SKCM	PRLHR	-	10	120353908	120353910	0.978035	1	0.575342	AUC	AUU	GUU	1_3	sil-miss	I283I	0	0	I283V	na	na
SKCM	TSSC4	-	11	2424683	2424684	0.996605	0.992	0.47619	CAC	UAC	UCC	12_	miss-diffmiss	H274Y	3.15	3.15	H274S	9.04	9.04
SKCM	TMC3	-	15	81636269	81636267	0.752995	1	0.6	GAG	AAG	AAA	1_3	S==C	E546K	87.57	87.57	E546K	87.57	87.57
SKCM	PSG7	-	19	43439693	43439694	0	0.479042	0.43662	UGA	UAA	CAA	12_	S==C	X?Q	na	na	na	X?Q	na
SKCM	CNOT3	COSMIC	19	54649670	54649671	0	1	0.215909	CCU	CUU	CUC	_23	S==C	P243L	73.34	73.34	P243L	73.34	73.34
SKCM	TMTC4	-	13	101287406	101287404	0.265775	1	0.586957	CCC	UCC	UCU	1_3	S==C	P397S;P416S	88.075	88.2	P397S;P416S	88.075	88.2
SKCM	SLC28A1	-	15	85447433	85447431	0.383187	0.472727	0.240143	GUV	GUU	AUU	1_3	sil-miss	V189V	0	0	V189I	3.26	3.26
SKCM	KRT10	-	17	38978535	38978536	0.999201	0.989899	0.267677	AUC	AUU	AGU	_23	sil-miss	I101I	0	0	I101S	na	na
SKCM	BPIFB4	-	20	31671662	31671663	0.379193	0.96875	0.3	ACU	AUU	AUC	_23	S==C	T220I	27.28	27.28	T220I	27.28	27.28
SKCM	PSKH2	-	8	87076519	87076520	0.295727	1	0.380952	GCG	GUG	UUG	12_	miss-diffmiss	A176V	7.27	7.27	A176L	9.83	9.83
SKCM	CYP2A7	-	19	41386418	41386420	0.51857	0.388235	0.267016	UCG	UCA	GCA	1_3	sil-miss	S153S;S102S	0	0	S153A;S102A	38.905	42.44
SKCM	DCDC2	-	6	24291202	24291203	0.516973	1	0.3	AGU	AAU	GAU	12_	miss-diffmiss	S221N	30.51	30.51	S221D	44.44	44.44
SKCM	ITIH6	-	X	54777626	54777628	0	1	0.611111	GCC	GCU	UCU	1_3	sil-miss	A1180A	0	0	A1180S	18.38	18.38
SKCM	SCN10A	-	3	38739846	38739845	0.92472	0.974359	0.288889	UCU	UUU	UUC	_23	S==C	S1622F	65.15	65.15	S1622F	65.15	65.15
SKCM	MYO5C	-	15	52539675	52539673	0.863818	1	0.389189	CGG	UGG	UGA	1_3	miss-non	R621W	65.95	65.95	R621X	100	100
SKCM	C6orf195	-	6	2623929	2623930	0.108227	0.4125	0.381443	CCC	CUC	UUC	12_	miss-diffmiss	P43L	na	na	P43F	na	na
SKCM	SMAP2	-	1	40881040	40881041	0.948083	0.979094	0.278287	UCC	UUC	UUG	_23	miss-diffmiss	S218F;S223F;S143F;S193F	34.2075	50.21	S218L;S223L;S143L;S193L	37.745	53.73
SKCM	OR2T11	-	1	248789505	248789504	0.95607	0.978261	0.210526	CAG	UAG	UGG	12_	non-miss	Q309X	100	100	Q309W	15.81	15.81
SKCM	OR4N4	-	15	22382823	22382821	0	0.421053	0.137755	GUG	GUA	CUA	1_3	sil-miss	V117V	0	0	V117L	47.84	47.84
SKCM	IL10RA	-	11	117869672	117869670	0.811102	0.511111	0.194444	AGG	AGA	GGA	1_3	sil-miss	R351R	0	0	R351G	27.28	27.28
SKCM	OR2J2	-	6	29141771	29141772	0.749201	0.445312	0.256983	UCA	UUA	UUG	_23	S==C	S120L	85.93	85.93	S120L	85.93	85.93
SKCM	ACSM1	-	16	20638577	20638576	0.605831	0.481481	0.19214	GGU	GAU	GAA	_23	miss-diffmiss	G454D	55.32	55.32	G454E	65.03	65.03
SKCM	ICAM5	-	19	10404517	10404519	0.0948482	0.442308	0.36	GAG	AAG	AAA	1_3	S==C	E537K	9.3	9.3	E537K	9.3	9.3
SKCM	CCDC170	-	6	151859312	151859314	0.60024	1	0.537037	GAA	AAA	AAG	1_3	S==C	E107K	48.59	48.59	E107K	48.59	48.59
SKCM	MFSD4	-	1	205554093	205554095	0.359824	0.357143	0.582781	GUA	AUA	AUC	1_3	S==C	V317I	23.99	23.99	V317I	23.99	23.99
SKCM	FAM135A	-	6	71238106	71238105	0.339257	1	0.421875	GAU	GAG	GGG	_23	miss-diffmiss	D1046E;D1242E;D1029E	29.26	30.6	D1046G;D1242G;D1029G	57.69	58.64
SKCM	APLNR	-	11	57004345	57004344	0.584665	0.489933	0.207547	GGC	GAC	GAA	_23	miss-diffmiss	G45D	87.67	87.67	G45E	94.25	94.25
SKCM	ADH1B	-	4	100239320	100239319	0.841454	1	0.542553	CAC	UAC	UGC	12_	miss-diffmiss	H48Y	38.63	38.63	H48C	76.87	76.87
SKCM	OR8K1	-	11	56113517	56113516	0.779952	0.964286	0.309524	AUG	AUA	ACA	_23	miss-diffmiss	M1I	11.95	11.95	M1T	24.22	24.22
SKCM	OR5H15	-	3	97888044	97888042	0.566693	0.410256	0.113924	ACC	ACU	UCU	1_3	sil-miss	T167T	0	0	T167S	11.4	11.4
SKCM	OR5D14	-	11	55563901	55563900	0.216853	0.425926	0.584906	CUG	CUA	CCA	_23	sil-miss	L290L	0	0	L290P	77.4	77.4
SKCM	OR2C1	-	16	3405993	3405994	0.869808	1	0.325301	UCA	UUA	UUG	_23	S==C	S18L	70.37	70.37	S18L	70.37	70.37
SKCM	GPR115	-	6	47682214	47682212	0.00599042	0.602564	0.322034	GUC	GUU	AUU	1_3	sil-miss	V411V	0	0	V411I	7.19	7.19
SKCM	ASAP1	-	8	131124539	131124541	0	0.491803	0.306122	CCC	CCU	UCU	1_3	sil-miss	P734P;P727P	0	0	P734S;P727S	40.13	44.88
SKCM	ADCY8	-	8	131921957	131921956	0.544728	0.974619	0.278302	CCU	CUU	CUC	_23	S==C	P546L	78.72	78.72	P546L	78.72	78.72
SKCM	SLC4A3	-	2	220494117	220494118	0.954673	1	0.538462	CAC	UAC	UCC	12_	miss-diffmiss	H157Y	na	na	H157S	na	na
SKCM	SLC39A7	-	6	33169894	33169895	0.0854633	0.503497	0.274419	UCC	UUC	UUG	_23	miss-diffmiss	S209F	60.17	60.17	S209L	64.18	64.18
SKCM	HERC2	-	15	28414666	28414665	0.88119	1	0.576923	UCA	UUA	UUG	_23	S==C	S3398L	49.72	49.72	S3398L	49.72	49.72
SKCM	HLA-B	-	6	31323234	31323233	0.472045	0.583333	0.15625	ACU	AUU	AUC	_23	S==C	T252I	47.46	47.46	T252I	47.46	47.46
SKCM	NRAP	-	10	115370256	115370254	0.469449	0.402985	0.172414	AUU	GUU	GUC	1_3	S==C	I1154V;I1189V;I1189V	21.7367	28.22	I1154V;I1189V;I1189V	21.7367	24.68
SKCM	ZNF534	-	19	52941172	52941171	0.828075	1	0.516667	UUC	UUU	UCU	_23	sil-miss	F153F;F166F	0	0	F153S;F166S	44.575	48.75
SKCM	IL12RB1	-	19	18180412	18180413	0.251597	0.967742	0.213115	GGG	GAG	CAG	12_	miss-diffmiss	G378E	6.67	6.67	G378Q	6.73	6.73
SKCM	SLC44A4	-	6	31839332	31839331	0.618411	1	0.147887	GGG	GAG	GAA	_23	S==C	G137E;G103E;G179E	8.66	9.6	G137E;G103E;G179E	8.66	30.09
SKCM	FAM90A1	-	12	8376722	8376723	0.00199681	0.331395	0.104762	CCG	CCA	CAA	_23	sil-miss	P71P	0	0	P71Q	5.47	5.47
SKCM	DENND1C	-	19	6477258	6477256	0.644569	0.857143	0.612903	CCC	UCC	UCA	1_3	S==C	P162S	3.06	3.06	P162S	3.06	3.06
SKCM	SPTLC3	-	20	13029765	13029764	0.995607	1	0.753846	AGA	AAA	CAA	12_	miss-diffmiss	R97K	9.01	9.01	R97Q	15.01	15.01
SKCM	PTPRD	-	9	8389365	8389364	0.55631	1	0.133333	GGG	GCG	GCC	_23	S==C	G1002A;G1011A;G1418A;G1012A;G1008A;G1011A	51.7133	83.81	G1002A;G1011A;G1418A;G1012A;G1008A;G1011A	51.7133	56.61
SKCM	PRRC2A	-	6	31604046	31604044	0.985224	1	0.146667	UUA	UUG	GUG	1_3	sil-miss	L1895L	0	0	L1895V	4.69	4.69
SKCM	DNAH10	-	12	124265689	124265687	0.713259	0.485714	0.322148	UCU	UCG	CCG	1_3	sil-miss	S167S	0	0	S167P	4.53	4.53
SKCM	FBXO39	-	17	6683216	6683215	0.324681	1	0.741935	CCC	CUC	UUC	12_	miss-diffmiss	P10L	31.43	31.43	P10F	39.45	39.45
SKCM	LYZL2	-	10	30901757	30901756	0.367612	0.459459	0.254237	AAC	AUC	AUU	_23	S==C	N170I	69.04	69.04	N170I	69.04	69.04
SKCM	FAT4	COSMIC	4	126412574	126412575	0.740615	1	0.489796	AGA	AAA	AAG	_23	S==C	R4866K	9.07	9.07	R4866K	9.07	9.07
SKCM	DCHS2	-	4	155241573	155241572	0.262979	0.58	0.356322	UCA	CCA	CUA	12_	miss-diffmiss	S1205P	55.19	55.19	S1205L	71.67	71.67
SKCM	EPHA2	-	1	16464675	16464673	0.349441	0.421053	0.133333	CCC	UCC	UCU	1_3	S==C	P329S	82.1	82.1	P329S	82.1	82.1
SKCM	AP2A2	-	11	985546	985547	0.461062	0.366667	0.466667	CUC	CGC	CGU	_23	S==C	L309R;L310R	92.455	94.53	L309R;L310R	92.455	94.53
SKCM	PLIN4	-	19	4512515	4512514	0.358826	0.465438	0.375635	GGC	GAC	GAG	_23	miss-diffmiss	G472D	3.69	3.69	G472E	5.39	5.39
SKCM	OR11G2	-	14	20665886	20665887	0.905751	1	0.433333	UCG	UUG	UUC	_23	miss-diffmiss	S131L	80.18	80.18	S131F	75.24	75.24
SKCM	ZNF286A	-	17	15604484	15604485	0	0.281532	0.175926	UGU	UUU	UUC	_23	S==C	S19F	59.91	59.91	S19F	59.91	59.91
SKCM	HAVCR1	-	5	156479510	156479509	0.91254	0.994513	0.495423	CUG	UUG	UCG	12_	sil-miss	L179L	0	0	L179S	28.39	28.39
SKCM	GLT6D1	-	9	138516118	138516119	0.0349441	0.438776	0.328467	CCG	CUG	UUG	12_	S==C	P219L	53.98	53.98	P219L	53.98	53.98
SKCM	SPRR1B	-	1	153004854	153004853	0.49401	0.4122	0.258706	ACC	ACU	AUU	1_3	sil-miss	T11T	0	0	T11I	15.98	15.98
SKCM	ELAVL4	-	1	50661409	50661411	0.816494	0.991266	0.121212	CCC	UCC	UCU	1_3	S==C	P229S;P246S;P232S;P229S;P229S	35.312	47.26	P229S;P246S;P232S;P229S;P229S	35.312	47.26
SKCM	ZNF534	-	19	52941539	52941540	0.828075	1	0.428571	GGG	AGG	AAG	12_	miss-diffmiss	G276R;G289R	52.965	53.29	G276K;G289K	49.39	50.13
SKCM	DRC1	-	2	26676320	26676322	0.994409	0.977778	0.338462	GAA	AAA	AAG	1_3	S==C	E608K	0.28	0.28	E608K	0.28	0.28
SKCM	OR10A4	-	11	6898760	6898758	0.147165	0.455172	0.297101	AGG	AGA	CGA	1_3	S==C	R294R	0	0	R294R	0	0
SKCM	MT1A	-	16	56673228	56673227	0.470647	0.983607	0.409091	ACC	ACU	AAU	12_	sil-miss	T27T	0	0	T27N	na	na
SKCM	MUC16	-	19	9058908	9058907	0.41893	0.458599	0.344156	CAC	CCC	CGG	_23	miss-diffmiss	H9513P	na	na	H9513R	na	na
SKCM	CD200R1	-	3	112648221	112648222	0.651358	0.432432	0.36036	AAG	AAA	AGA	_23	sil-miss	K112K;K112K;K89K;K89K	0	0	K112R;K112R;K89R;K89R	16.985	20.38
SKCM	GPR111	-	6	47646750	47646748	0.0664936	0.441558	0.369048	UCC	UCU	CCU	1_3	sil-miss	S49S	0	0	S49P	53.17	53.17
SKCM	FRMD1	-	6	168479606	168479604	0.843251	0.992537	0.369369	CUC	UUC	UUU	1_3	S==C	L57F	38.15	38.15	L57F	38.15	38.15
SKCM	OR51F1	-	11	4790760	4790758	0.233027	0.39726	0.28169	GAC	AAC	AAU	1_3	S==C	D130N	6.8	6.8	D130N	6.8	6.8
SKCM	ACTN3	-	11	66329733	66329732	0	0.421687	0.253623	CAG	CGG	CGA	_23	S==C	Q?R	na	na	Q?R	na	na
SKCM	HPSE	-	4	84230618	84230619	0.813299	0.478873	0.232558	AAG	AAG	GAG	_23	sil-miss	K307K;K307K;K307K;K249K	0	0	K307E;K307E;K307E;K249E	23.2	26.02
SKCM	MLL3	COSMIC	7	151970854	151970856	0	0.845238	0.0408163	ACC	ACU	UCU	1_3	sil-miss	T316T	0	0	T316S	34.02	34.02
SKCM	FAT1	COSMIC	4	187629536	187629538	0.338858	0.516129	0.269663	GUC	GUU	AUU	1_3	sil-miss	V482V	0	0	V482I	39.6	39.6
SKCM	KRTAP5-10	-	11	71276908	71276909	0	0.294931	0.159091	GGG	GAG	GAA	_23	S==C	G92E	na	na	G92E	na	na
SKCM	TNPO3	-	7	128641228	128641226	0.341853	1	0.377432	CUC	UUC	UUG	1_3	miss-sil	L253F	63.03	63.58	L253L	0	0
SKCM	VASN	-	16	4432028	4432029	0.686302	1	0.517241	GAG	AAG	ACG	12_	miss-diffmiss	E384K	17.26	17.26	E384T	25.72	25.72
SKCM	LPHN3	-	4	62845386	62845388	0.816294	0.993711	0.261194	CGG	UGG	UGC	1_3	miss-diffmiss	R903W	66.9	66.9	R903C	72	72
SKCM	OR4D9	-	11	59282862	59282861	0.0173722	0.431579	0.571429	CAG	CAA	CGA	_23	sil-miss	Q159Q	0	0	Q159R	61.86	61.86
SKCM	GALNT8	-	12	4835880	4835882	0.313099	1	0.464286	CUU	UUU	UUG	1_3	miss-sil	L132F	54.88	54.88	L132L	0	0
SKCM	KRTAP10-6	-	21	46011584	46011583	0.216254	0.44898	0.220657	UGC	UAC	UAA	_23	miss-non	C261Y	na	na	C261X	100	100
SKCM	SRGAP2	-	1	206603533	206603535	0	0.995984	0.613281	CUG	GUG	GUA	1_3	S==C	L?V	na	na	L?V	na	na
SKCM	SLFN11	-	17	33690465	33690466	0.416134	0.978947	0.356589	GUC	GAC	UAC	12_	miss-diffmiss	V121D	47.9	47.9	V121Y	28.86	28.86
SKCM	OR5AK2	-	11	56757020	56757021	0.163139	0.43956	0.0798479	GGG	GAG	GAA	_23	S==C	G211E	19.03	19.03	G211E	19.03	19.03
SKCM	VPS8	-	3	184700355	184700356	0.850439	1	0.255102	GCA	GUA	GUC	_23	S==C	A1141V;A1139V	18.295	18.46	A1141V;A1139V	18.295	18.46
SKCM	TMC3	-	15	81636269	81636267	0.752995	1	0.235294	GAG	AAG	AAA	1_3	S==C	E546K	87.57	87.57	E546K	87.57	87.57
SKCM	DSG4	-	18	28968370	28968371	0.720647	0.394495	0.121622	CGG	CAG	CAA	_23	S==C	R86Q	42.28	45.36	R86Q	42.28	42.28
SKCM	OR4C16	-	11	55340378	55340379	0.478834	1	0.327273	CUU	UUU	UCU	12_	miss-diffmiss	L259F	46.6	46.6	L259S	84.94	84.94
SKCM	ZACN	-	17	74077799	74077797	0.188898	0.316667	0.457627	CAG	CAA	UAA	1_3	sil-non	Q281Q	0	0	Q281X	100	100
SKCM	COL5A2	-	2	189932833	189932831	0.942891	0.987179	0.486486	CCA	UCA	UCG	1_3	S==C	P437S	1.46	1.46	P437S	1.46	1.46
SKCM	ESF1	-	20	13695681	13695680	0.241214	0.392638	0.327684	CGG	CAG	CAA	_23	S==C	R799Q	0.24	0.24	R799Q	0.24	0.24
SKCM	ABCC8	-	11	17418475	17418477	0.726438	0.990521	0.484496	GCC	GCU	UCU	1_3	sil-miss	A1369A	0	0	A1369S	1.68	1.68
SKCM	LLGL2	-	17	73567847	73567846	0.309904	0.540541	0.409091	CCU	CUU	UUU	12_	miss-diffmiss	P759L	30.855	31.22	P759F	37.72	37.72
SKCM	EXD2	-	14	69704552	69704553	0.804313	1	0.7	CAG	CUG	CUU	_23	S==C	Q518L;Q518L;Q518L;Q518L;Q393L	17.168	18.58	Q518L;Q518L;Q518L;Q518L;Q393L	17.168	18.58
SKCM	UGT2B7	-	4	69964335	69964337	0.665136	0.52809	0.349345	CCA	UCA	UCU	1_3	S==C	P267S	86.1	86.1	P267S	86.1	86.1
SKCM	SLIT3	-	5	168098237	168098235	0.323083	0.375	0.861111	GAU	AAU	AAC	1_3	S==C	D1365N;D1372N	16.84	16.84	D1365N;D1372N	16.84	16.84
SKCM	KRT80	-	12	52565324	52565322	0.759784	0.428571	0.431373	CCC	UCC	UCA	1_3	S==C	P418S	0.56	0.56	P418S	0.56	0.56
SKCM	MUC16	-	19	9057898	9057896	0	0.557895	0.2	GAC	AAC	AAG	1_3	miss-diffmiss	D9850N	na	na	D9850K	na	na
SKCM	PRG4	-	1	186277987	186277989	0.221246	0.992754	0.649573	CCA	UCA	UCG	1_3	S==C	P1005S;P912S;P953S;P1046S	16.51	29.33	P1005S;P912S;P953S;P1046S	16.51	29.33
SKCM	PADI4	-	1	17657536	17657534	0.524561	0.443396	0.37037	GGC	GGU	AGU	1_3	sil-miss	G55G	0	0	G55S	0.6	0.6
SKCM	ELAVL4	-	1	50666517	50666515	0.697085	0.991031	0.192982	CCC	CCU	UCU	1_3	sil-miss	P270P	0	0	P270S	0.64	0.64
SKCM	OR2T8	-	1	248084466	248084464	0	0.682081	0.135922	UGG	UGA	CGA	1_3	non-miss	W49X	100	100	W49R	4.39	4.39
SKCM	KIAA1217	-	10	24669876	24669877	0.103634	0.402174	0.201754	GCU	ACU	AGU	12_	miss-diffmiss	A145T;A65T;A145T	16.74	18.25	A145S;A65S;A145S	10.9567	11.91
SKCM	ADRB1	-	10	115805057	115805056	0.701677	1	0.482759	GGA	GAA	CAA	12_	miss-diffmiss	G389E	45.67	45.67	G389Q	42.82	42.82
SKCM	OR51B6	-	11	5373644	5373646	0.603634	0.559633	0.307143	CGU	UGU	UGC	1_3	S==C	R303C	23.54	23.54	R303C	23.54	23.54
SKCM	OR5A1	-	11	59211264	59211265	0.635383	0.987097	0.255924	ACU	AUU	AUC	_23	S==C	T208I	5.25	5.25	T208I	5.25	5.25
SKCM	TAS2R31	-	12	11183577	11183576	0	0.300578	0.119565	CAC	UAC	UGC	12_	miss-diffmiss	H120Y	38.76	38.76	H120C	64.53	64.53
SKCM	KRT74	-	12	52965784	52965782	0.807109	0.979592	0.23	GAA	AAA	AAG	1_3	S==C	E231K	73.24	73.24	E231K	73.24	73.24
SKCM	EP400	-	12	132529451	132529452	0	0.427083	0.333333	CCU	CUU	CUC	_23	S==C	P2246L	92.03	92.03	P2246L	92.03	92.03
SKCM	VRTN	-	14	74825147	74825146	0	0.421622	0.280255	GGC	GAC	AAC	12_	miss-diffmiss	G554D	0.64	0.64	G554N	0.28	0.28
SKCM	DYNC1H1	-	14	102508054	102508056	0.0990415	0.395522	0.0990991	CAC	UAC	UAA	1_3	miss-non	H4029Y	0.71	0.71	H4029X	100	100
SKCM	DSC3	-	18	28586965	28586964	0.594249	0.471698	0.388235	CCU	CUU	CUC	_23	S==C	P599L	19.175	22.08	P599L	19.175	19.17
SKCM	DSG4	-	18	28993181	28993183	0.393371	0.981043	0.317797	CCA	UCA	UCG	1_3	S==C	P935S;P916S	16.755	18.56	P935S;P916S	16.755	18.56
SKCM	ASXL3	-	18	31324936	31324934	0.679113	0.991667	0.293578	AUG	AUA	GUA	1_3	miss-diffmiss	M1708I	2.68	2.68	M1708V	4.23	4.23
SKCM	LRG1	-	19	4538598	4538599	0.320288	0.982301	0.325301	CCG	CUG	UUG	12_	S==C	P133L	60.03	60.03	P133L	60.03	60.03
SKCM	UNC13A	-	19	17746948	17746947	0.999201	1	0.333333	CUC	UUC	UCC	12_	miss-diffmiss	L1034F	12.5	12.5	L1034S	30.68	30.68
SKCM	CASR	-	3	122003043	122003045	0.972843	1	0.280899	CCG	UCG	UCC	1_3	S==C	P758S;P748S	87.24	87.29	P758S;P748S	87.24	87.29
SKCM	GLRA3	-	4	175598335	175598334	0.976438	1	0.23913	UCU	UUA	UUG	_23	S==C	S274L	96.85	96.93	S274L	96.85	96.85
SKCM	DENND2A	-	7	140258001	140258000	0.560104	1	0.238095	UCU	UUA	UUG	_23	S==C	S634L	99.44	99.44	S634L	99.44	99.44
SKCM	CYP11B1	-	8	143960599	143960597	0.302716	0.928144	0.336134	GAC	AAC	AAU	1_3	S==C	D82N	4.48	6.23	D82N	4.48	4.48
SKCM	FRMPD1	-	9	37731005	37731007	0.0880591	0.5	0.227273	GAC	AAC	AAU	1_3	S==C	D255N	46.15	46.15	D255N	46.15	46.15
SKCM	AKNA	-	9	117103972	117103973	0.610224	0.465347	0.197917	UCU	UUU	CUU	_23	miss-diffmiss	S1303F	38.96	38.96	S1303L	41.71	41.71
SKCM	SOHLH1	-	9	138586200	138586198	0.85623	1	0.254902	CCC	UCC	UCU	1_3	S==C	P327S	0.87	0.87	P327S	0.87	0.87
SKCM	SATL1	-	X	84363139	84363140	0.757086	0.989899	0.472	UGG	UAG	CAG	12_	non-miss	W279X	100	100	W279Q	12.07	12.07
SKCM	NAV3	-	12	78542698	78542699	0.365815	1	0.297297	AAU	AUU	AUC	_23	S==C	N1595I	87.54	87.54	N1595I	87.54	87.54
SKCM	AHNAK2	-	14	105410776	105410775	0.585863	0.513196	0.325733	GAU	GUU	GUC	_23	S==C	D3671V	96.61	96.61	D3671V	96.61	96.61
SKCM	CEP128	-	14	81251256	81251255	0.332268	0.972973	0.296296	CAU	UAU	UGU	12_	miss-diffmiss	H732Y	15.39	15.39	H732C	48.18	48.18
SKCM	CAMKK2	-	12	121712076	121712077	0.411741	0.568627	0.289474	ACC	AUC	UUC	12_	miss-diffmiss	T85I	6.70444	9.35	T85F	14.03	14.03
SKCM	SPTLC3	-	20	13029765	13029764	0.995607	0.983333	0.225806	AGA	AAA	CAA	12_	miss-diffmiss	R97K	9.01	9.01	R97Q	15.01	15.01
SKCM	OR52H1	-	11	5566366	5566365	0.889377	1	0.311111	CAC	UAC	UGC	12_	miss-diffmiss	H130Y	50.76	50.76	H130C	71.18	71.18
SKCM	KIR3DL1	-	19	55331421	55331419	0.223243	0.468864	0.223565	CCC	CCU	UCU	1_3	sil-miss	P203P	0	0	P203S	37.91	37.91
SKCM	GPR116	-	6	46826032	46826033	0	0.374359	0.221402	GGU	GAA	CAA	12_	miss-diffmiss	G1203E	89.27	89.27	G1203Q	87.43	87.43
SKCM	FER1L6	-	8	125072424	125072426	0.807907	0.99375	0.618474	CCU	UCU	UCC	1_3	S==C	P960S	15.29	15.29	P960S	15.29	15.29
SKCM	GLRA3	-	4	175598335	175598334	0.976438	1	0.166667	UCA	UUA	UUG	_23	S==C	S274L	96.85	96.93	S274L	96.85	96.85
SKCM	PAQR7	-	1	26189516	26189517	0.00379393	0.346939	0.245098	GGG	GAG	AAG	12_	miss-diffmiss	G272E	97.22	97.22	G272K	97.28	97.28
SKCM	MMEL1	-	1	2526745	2526746	0.541334	0.384615	0.30137	AUG	AUA	ACA	_23	miss-diffmiss	M518I	2.92	2.92	M518T	2.04	2.04
SKCM	BRCA2	COSMIC	13	32913053	32913055	0.974042	1	0.360465	CUA	UUA	UUG	1_3	S==C	L1521L	0	0	L1521L	0	0
SKCM	ZNF385D	-	3	21462756	21462754	0.801118	0.3125	0.238095	CCU	UCU	UCC	1_3	S==C	P380S	35.71	35.71	P380S	35.71	35.71
SKCM	DBN1	-	5	176885177	176885178	0.998802	0.986667	0.356164	UCC	UUC	CUC	12_	miss-diffmiss	S553F;S555F	na	na	S553L;S555L	na	na
SKCM	BAI1	-	8	143603417	143603418	0.903754	1	0.268293	GCG	GUG	GUC	_23	S==C	A1039V	58.89	58.89	A1039V	58.89	58.89
SKCM	GPR111	-	6	47649221	47649222	0	0.446602	0.426667	UCU	UUU	UUG	_23	miss-diffmiss	S241F	70.43	70.43	S241L	74.43	74.43
triply-hit codons
CancerType	GENE	COSMIC annotation	#CHROM	SOMPOS	GERMPOS	Thousand Genomes MAF	Germline allele fraction (germline sample)	Variant allele fraction (tumor sample)	REF codon	REPORTED codon (w/ somatic variant)	TRUE codon (w/ somatic and germline variants)	Affected codon positions	REPORTED-vs-TRUE variant type	REPORTED Substitution (w/ somatic variant)	REPORTED Action	REPORTED Action (max)	TRUE Substitution (w/ somatic and germline variants)	TRUE Action	TRUE Action (max)
HNSC	GMEB2	-	20	62221767	62221766	0.22484	0.5	0.692	CCG	UUG	UUA	123	S==C	P423L	72.03	72.03	P423L	72.03	72.03
		-		62221768				0.692
COAD	PCDHA9	-	5	140230372	140230370	0.626198	0.426036	0.223	AAG	AAA	CCA	123	sil-miss	K764K	0	0	K764P	34.38	34.38
		-			140230371	0.625399	0.436047
COAD	MAGEB16	-	X	35821057	35821055	0.620397	1	0.083	AUG	AUA	GAA	123	miss-diffmiss	M248I	46.3	46.3	M248E	84.97	84.97
		-			35821056	0.620662	1
SKCM	ZNF488	-	10	48371278	48371277	0.0820687	0.45	0.589	CCC	CUU	UUU	123	miss-diffmiss	P249L	39.39	39.39	P249F	45.3	45.3
		-		48371279				0.589
SKCM	OR2T8	-	1	248084466	248084464	0	0.734043	0.527	UGG	UAA	CAA	123	non-miss	W49X	100	100	W49Q	3.53	3.53
		-		248084465				0.527
SKCM	GLYAT	-	11	58491919	58491921	0.218251	0.989583	0.448	UCC	UUU	AUU	123	miss-diffmiss	S17F	63.895	67.58	S17I	66.22	66.22
				58491920				0.448
